# Supplementary material for: Quantitative fermentation of unpretreated transgenic poplar by Caldicellulosiruptor bescii
Source: Nat Commun. 2019 Aug 7;10:3548. doi: 10.1038/s41467-019-11376-6 (PMC6685990; doi:10.1038/s41467-019-11376-6)
Supplement: Supplementary file 3 — Source Data [file 41467_2019_11376_MOESM3_ESM.xlsx]

## Sheet: Figure 1a
			Starting Biomass (g)	Recovered Dry Stem Biomass (g)	Recovered (Non-Stem) Dry Biomass (g)	Net Recovered Dry Solids (Stem + Non-Stem + Cell Wt) (g)	% Solubilization	STDEV (n = 3)
Avicel	Biotic	Sample #1	0.2543		0.0315	0.0315	0.876131
		Sample #2	0.2524		0.0351	0.0351	0.860935
		Sample #3	0.2557		0.0298	0.0298	0.883457
		Mean					0.873508	0.0114879
	Abiotic	Sample #1	0.2516		0.2554	0.2554	-0.0151033
		Sample #2	0.2489		0.237	0.237	0.0478104
		Sample #3	0.2541		0.2449	0.2449	0.0362062
		Mean					0.0229711	0.03348
Wild Type Poplar (Milled)	Biotic	Sample #1	0.258		0.205	0.205	0.205426
		Sample #2	0.2553		0.2046	0.2046	0.19859
		Sample #3	0.2593		0.2076	0.2076	0.199383
		Mean					0.201133	0.00373918
	Abiotic	Sample #1	0.251		0.2372	0.2372	0.0549801
		Sample #2	0.2516		0.2382	0.2382	0.0532591
		Sample #3	0.2496		0.238	0.238	0.0464744
		Mean					0.0515712	0.00449708
Wild Type Poplar (Stems)	Biotic	Sample #1	0.2653	0.2233	0.0087	0.232	0.125518
		Sample #2	0.2884	0.2495	0.0048	0.2543	0.118239
		Sample #3	0.2644	0.2257	0.0066	0.2323	0.121407
		Mean					0.121721	0.00365003
	Abiotic	Sample #1	0.2471	0.218	0.0005	0.2185	0.115743
		Sample #2	0.2619	0.234	0.0095	0.2435	0.0702558
		Sample #3	0.243	0.2117	0.016	0.2277	0.062963
		Mean					0.0829871	0.0286005
Line #54 Poplar (Milled)	Biotic	Sample #1	0.2607		0.0516	0.0516	0.802071
		Sample #2	0.252		0.0526	0.0526	0.79127
		Sample #3	0.2534		0.0541	0.0541	0.786504
		Mean					0.793282	0.00797649
	Abiotic	Sample #1	0.2508		0.229	0.229	0.0869219
		Sample #2	0.2544		0.2324	0.2324	0.086478
		Sample #3	0.2542		0.2346	0.2346	0.0771046
		Mean					0.0835015	0.00554428
Line #54 Poplar (Stems)	Biotic	Sample #1	0.2851	0.0966	0.0295	0.1261	0.557699
		Sample #2	0.2848	0.1182	0.0369	0.1551	0.455407
		Sample #3	0.2625	0.1056	0.0288	0.1344	0.488
		Mean					0.500369	0.0522555
	Abiotic	Sample #1	0.2482	0.211	0.0199	0.2309	0.0697019
		Sample #2	0.259	0.2216	0.0244	0.246	0.0501931
		Sample #3	0.2754	0.2374	0.0267	0.2641	0.0410312
		Mean					0.053642	0.0146432
Line #80 Poplar (Milled)	Biotic	Sample #1	0.255		0.055	0.055	0.784314
		Sample #2	0.2562		0.0579	0.0579	0.774005
		Sample #3	0.257		0.0548	0.0548	0.78677
		Mean					0.781696	0.00677343
	Abiotic	Sample #1	0.253		0.2244	0.2244	0.113043
		Sample #2	0.2516		0.2248	0.2248	0.106518
		Sample #3	0.2502		0.2234	0.2234	0.107114
		Mean					0.108892	0.0036076
Line #80 Poplar (Stems)	Biotic	Sample #1	0.2658	0.1045	0.0265	0.131	0.507148
		Sample #2	0.259	0.0922	0.0274	0.1196	0.538224
		Sample #3	0.2799	0.1047	0.0334	0.1381	0.50661
		Mean					0.517327	0.0180991
	Abiotic	Sample #1	0.2569	0.2114	0.011	0.2224	0.134293
		Sample #2	0.2382	0.192	0.0213	0.2133	0.104534
		Sample #3	0.2474	0.2085	0.0135	0.222	0.102668
		Mean					0.113832	0.0177449

## Sheet: Figure 1b
		Glucose / Glucan Solubilization	STDEV (n = 3)	Xylose / Xylan Solubilization	STDEV (n = 3)	Total Carbohydrate (Glucose + Xylose) Solubilization	STDEV (n = 3)
Avicel	Sample #1	0.909		-		0.909
	Sample #2	0.891		-		0.891
	Sample #3	0.902		-		0.902
	Mean	0.900667	0.00907377	-	-	0.900667	0.00907377
Wild Type Poplar	Sample #1	0.264		0.13		0.228
	Sample #2	0.298		0.149		0.258
	Sample #3	0.312		0.169		0.274
	Mean	0.291333	0.0246847	0.149333	0.0195021	0.253333	0.0233524
Line #54 Poplar	Sample #1	0.896		0.827		0.877
	Sample #2	0.897		0.828		0.878
	Sample #3	0.891		0.82		0.871
	Mean	0.894667	0.00321455	0.825	0.0043589	0.875333	0.00378594
Line #80 Poplar	Sample #1	0.914		0.85		0.897
	Sample #2	0.911		0.846		0.894
	Sample #3	0.922		0.864		0.907
	Mean	0.915667	0.00568624	0.853333	0.00945163	0.899333	0.00680686

## Sheet: Figure 1c
	Ethanol (mM)						Acetate (mM)
	Sample #1	Sample #2	Sample #3	Mean (n=3)	Standard Deviation (n=3)		Sample #1	Sample #2	Sample #3	Mean (n=3)	Standard Deviation (n=3)
Avicel	15.94	19.01	16.07	17.0067	1.73615		12.56	12.14	12.53	12.41	0.234307
Wild Type Poplar (Milled)	2.27	2.41	2.44	2.37333	0.0907377		4.81	4.9	4.92	4.87667	0.0585947
Wild Type Poplar (Stems)	0.65	0.62	0.72	0.663333	0.051316		3.07	3.03	3.59	3.23	0.31241
Line #54 Poplar (Milled)	19	18.07	17.95	18.34	0.574717		11.1	11.49	11.19	11.26	0.204206
Line #54 Poplar (Stems)	12.33	11.89	11.34	11.8533	0.496017		9.86	8.56	8.51	8.97667	0.765398
Line #80 Poplar (Milled)	16.52	16.47	16.42	16.47	0.05		10.71	11.02	11.14	10.9567	0.221886
Line #80 Poplar (Stems)	11.16	11.6	11.46	11.4067	0.224796		7.47	8.83	9.12	8.47333	0.880928
